# Supplementary material for: Communities of Arbuscular Mycorrhizal Fungi Detected in Forest Soil Are Spatially Heterogeneous but Do Not Vary throughout the Growing Season
Source: PLoS One. 2012 Aug 7;7(8):e41938. doi: 10.1371/journal.pone.0041938 (PMC3413688; doi:10.1371/journal.pone.0041938)
Supplement: Table S1 — Sequence reads deposited in the EMBL nucleotide collection. (XLS) [file pone.0041938.s004.xls]

## Sheet: Sheet1
Accession	VT	Plot	Month	readID
HE659710	VTX00074	A	May	G4D9EZ002JTBM2
HE659711	VTX00074	A	May	G4D9EZ002I6WG9
HE659712	VTX00074	A	July	G4D9EZ002HMZ2C
HE659714	VTX00166	C	September	G4D9EZ002ISA2R
HE659715	VTX00166	B	September	G4D9EZ002H4WK4
HE659717	VTX00199	A	June	G4D9EZ002HGBXZ
HE659718	VTX00199	A	June	G4D9EZ002HDVB6
HE659719	VTX00199	A	September	G4D9EZ002HMY8Y
HE659720	VTX00199	A	May	G4D9EZ002JDRTX
HE659731	VTX00057	A	June	G4D9EZ002HQFT4
HE659732	VTX00057	B	September	G4D9EZ002FW7TZ
HE659733	VTX00113	A	June	G4D9EZ002GEB2Z
HE659763	VTX00149	A	May	G4D9EZ002FTLIX
HE659765	VTX00142	A	June	G4D9EZ002IE7GA
HE659766	VTX00142	A	May	G4D9EZ002JGQUM
HE659767	VTX00142	C	September	G4D9EZ002GBJK5
HE659768	VTX00142	A	May	G4D9EZ002IDD25
HE659769	VTX00193	B	September	G4D9EZ002IXKBK
HE659770	VTX00193	A	June	G4D9EZ002I812X
HE659771	VTX00193	C	September	G4D9EZ002GKH99
HE659772	VTX00193	A	September	G4D9EZ002HQ8Q4
HE659781	VTX00194	B	September	G4D9EZ002ITZ3I
HE659782	VTX00194	B	September	G4D9EZ002GLSQE
HE659783	VTX00194	B	September	G4D9EZ002F46NT
HE659784	VTX00194	C	September	G4D9EZ002JRRSA
HE659785	VTX00140	A	May	G4D9EZ002GN1VQ
HE659787	VTX00140	A	May	G4D9EZ002GJ4CP
HE659788	VTX00140	A	May	G4D9EZ002GDD27
HE659794	VTX00143	A	May	G4D9EZ002I4931
HE659796	VTX00143	A	May	G4D9EZ002FZI89
HE659797	VTX00062	A	May	G4D9EZ002JLQV6
HE659798	VTX00062	C	September	G4D9EZ002F4IEK
HE659799	VTX00062	A	May	G4D9EZ002ICT7S
HE659800	VTX00062	A	May	G4D9EZ002ISZV9
HE659829	VTX00191	A	June	G4D9EZ002I28VA
HE659830	VTX00191	A	June	G4D9EZ002FNJ2V
HE659834	VTX00129	A	May	G4D9EZ002HPDYJ
HE659836	VTX00129	A	May	G4D9EZ002GCSZQ
HE659841	VTX00306	B	September	G4D9EZ002HDSND
HE659842	VTX00306	B	September	G4D9EZ002IJOHW
HE659843	VTX00306	C	September	G4D9EZ002G0DBL
HE659844	VTX00306	B	September	G4D9EZ002HWT2R
HE659853	VTX00015	C	September	G4D9EZ002JTXFS
HE659854	VTX00015	C	September	G4D9EZ002H3OR8
HE659855	VTX00015	B	September	G4D9EZ002GHTHT
HE659856	VTX00015	C	September	G4D9EZ002I6XRB
HE659857	VTX00233	A	May	G4D9EZ002HKI2G
HE659858	VTX00233	A	May	G4D9EZ002F4B1T
HE659860	VTX00233	A	May	G4D9EZ002GFQZX
HE659885	VTX00064	A	September	G4D9EZ002H5OTD
HE659886	VTX00064	B	September	G4D9EZ002G7KL6
HE659887	VTX00064	B	September	G4D9EZ002J3IOM
HE659888	VTX00064	A	September	G4D9EZ002IX97P
HE659897	VTX00004	A	May	G4D9EZ002GLCVE
HE659898	VTX00004	A	July	G4D9EZ002I3H8O
HE659899	VTX00004	A	July	G4D9EZ002JVWFU
HE659900	VTX00004	A	May	G4D9EZ002JV2LR
HE659911	VTX00229	C	September	G4D9EZ002HM3JK
HE659921	VTX00117	A	July	G4D9EZ002IK2PP
HE659922	VTX00117	A	May	G4D9EZ002GTIN1
HE659923	VTX00117	A	July	G4D9EZ002HZCVP
HE659924	VTX00117	A	May	G4D9EZ002GGRLW
HE659932	VTX00230	B	September	G4D9EZ002HP5CR
HE659933	VTX00230	B	September	G4D9EZ002G27UA
HE659934	VTX00230	B	September	G4D9EZ002G8X4B
HE659935	VTX00230	B	September	G4D9EZ002GARJ2
HE659940	VTX00281	A	June	G4D9EZ002GCTNM
HE659941	VTX00281	C	September	G4D9EZ002FX6I6
HE659942	VTX00281	A	June	G4D9EZ002G0GBB
HE659943	VTX00281	A	June	G4D9EZ002I3SFI
HE659949	VTX00196	A	June	G4D9EZ002F9E0R
HE659950	VTX00196	A	June	G4D9EZ002HWS95
HE659953	VTX00049	A	May	G4D9EZ002JM0KG
HE659954	VTX00049	A	May	G4D9EZ002HM9AA
HE659955	VTX00049	A	May	G4D9EZ002GS4RZ
HE659956	VTX00049	A	May	G4D9EZ002JDJLA
HE659981	VTX00228	C	September	G4D9EZ002HBYOQ
HE659982	VTX00228	C	September	G4D9EZ002F8FBV
